# Supplementary material for: Gibberellin-Stimulation of Rhizome Elongation and Differential GA-Responsive Proteomic Changes in Two Grass Species
Source: Front Plant Sci. 2016 Jun 23;7:905. doi: 10.3389/fpls.2016.00905 (PMC4917561; doi:10.3389/fpls.2016.00905)
Supplement: Supplementary file 2 [file Table_2.XLSX]

## Sheet: Sheet1
Table S2 Differentially expressed proteins in rhizomes treated with GA3 compared to the untreated control in TF and KB
Spot ID	UniPro ID	UniPro name	AGI	MW(kDa)	Calc. pI	Score	Fold change	PM	Sig. level	Protein name (species)
Photosynthesis
r218/k97	A0A075VWZ3	ATPA	ATCG00120	55.2955	6.11427	511.76/402.63	1.94±0.38/-1.79±0.05	9/10	*/*	ATP synthase subunit alpha, chloroplastic [Triticum turgidum]
r245/k126	B0B734	RBCL	ATCG00490	49.5083	6.21638	330.5/226.74	3.90±0.04/-2.25±0.15	5/5	*/*	RuBisCO large subunit [Aira caryophyllea]
r433/k243	N1R4X3	PSBO2	AT3G50820	34.4289	5.74715	364.23/262.63	1.22±0.19/-1.12±0.13	5/5	*/*	Oxygen-evolving enhancer protein 1, chloroplastic [Aegilops tauschii]
r532	U5ILD7	RBCL	ATCG00490	22.7517	6.14321	347.78	1.18±0.04	6	*	RuBisCO large subunit [Nassella tenuissima]
k86	M7ZYP1	CPN60B	AT1G55490	82.6648	7.78886	274.93	-1.97±0.02	7	*	RuBisCO large subunit-binding protein beta [Triticum urartu]
k87	N1QYQ2	CPN60A	AT2G28000	60.7635	5.00289	200.79	-1.76±0.10	6	**	RuBisCO large subunit-binding protein alpha [Triticum urartu]
k104	A9L9Y0	ATPB	ATCG00480	50.9022	5.08482	435.94	1.55±0.17	9	*	ATP synthase subunit beta [Nicoraepoa andina]
k127	B0B734	RBCL	ATCG00490	49.5083	6.21638	212.85	-5.4±0.16	6	*	RuBisCO large subunit[Aira caryophyllea]
k128	B0B734	RBCL	ATCG00490	49.5083	6.21638	201.42	-1.24±0.32	5	*	RuBisCO large subunit[Aira caryophyllea]
k168	A0A078BTE9	RCA	AT2G39730	41.2211	5.25742	155.85	-1.34±0.13	4	*	RuBIsCO activase beta [Triticum aestivum]
k179	F2DD69	PRK	AT1G32060	45.0664	5.83965	73.06	-1.73±0.11	2	*	Phosphoribulokinase[Hordeum vulgare]
k269	C1K5B6	LHCB	AT2G05070	21.2431	5.53417	83.64	1.36±0.14	3	*	Chlorophyll a-b binding protein [Triticum aestivum]
k273	C1K5B6	LHCB	AT2G05070	21.2431	5.53417	81.49	1.28±0.09	3	*	Chlorophyll a-b binding protein [Triticum aestivum]
k305	A0A0A1GKY5	RBCS	AT1G67090	19.4024	8.81371	113.82	1.23±0.02	3	*	Ribulose bisphosphate carboxylase small chain [Phleum pratense]
k309	A0A0A1GKY5	RBCS	AT1G67090	19.4024	8.81371	168.39	1.64±0.21	5	*	Ribulose bisphosphate carboxylase small chain [Phleum pratense]
k205	D3K4E0	PORA	AT5G54190	42.1482	9.24833	159.37	1.19±0.05	3	*	NADPH-protochlorophyllide oxidoreductase B [Hordeum vulgare]
k217	M0UYW1	PORA	AT5G54190	45.52	9.28	173.98	-1.51±0.02	4	*	NADPH:protochlorophyllide oxidoreductase A
Energy metabolism
r290	K6Z6X3	ADH1	AT1G77120	37.25	5.80643	359.32	3.7±0.448	6	**	Alcohol dehydrogenase 1 [Phleum pratense]
r338	W5D0E3	FBA	AT2G36460	38.8954	6.8487	183.61	1.65±0.09	4	*	Fructose-bisphosphate aldolase [Triticum aestivum]
r339	M0UTD2	FBA	AT2G36460	38.9244	7.50517	86.84	3.20±0.29	2	**	Fructose-bisphosphate aldolase [Hordeum vulgare]
r340	M7ZGS6	FBA	AT2G36460	38.7842	6.84678	189.77	3.62±0.23	4	**	Fructose-bisphosphate aldolase [Triticum urartu]
r344/k191	I1I0L5	GAPDH	AT3G04120	36.4426	6.6119	225.54/148.17	2.59±0.007/1.44±0.49	3/3	**/*	Glyceraldehyde-3-phosphate dehydrogenase [Brachypodium distachyon]
r375/k200	M0YRV8	GAPDH	AT3G04120	36.6048	6.40212	330.56/292.85	4.42±0.62/1.42±0.25	5/6	*/*	Glyceraldehyde-3-phosphate dehydrogenase [Hordeum vulgar]
r367	M0YRV8	GAPDH	AT3G04120	36.6048	6.40212	329.17	1.18±0.12	6	*	Glyceraldehyde-3-phosphate dehydrogenase [Hordeum vulgare]
r63	I1I0Y4	ACO3	AT2G05710	102.24	5.74972	255.93	1.50±0.09	7	*	Aconitate hydratase [Brachypodium distachyon]
r222	B0LXE1	ATP	AT2G07698	53.7275	6.00874	336.77	1.79±0.17	7	*	ATP synthase subunit alpha, mitochondrial [Triticum turgidum]
k172	Q9XGH5	FBA	AT2G36460	24.8153	7.79121	84.22	1.55±0.13	2	*	Fructose-bisphosphate aldolase [Phleum pratense]
k109	F2D5B2	ATP	AT5G08690	59.3567	5.84692	451.03	2.16±0.01	8	*	ATP synthase subunit beta,mitochondrial [Hordeum vulgare]
Amino acid metabolism
r113	Q4LB13	MS1	AT5G17920	84.5645	5.74331	301.86	1.76±0.12	8	**	Methionine synthase 1 enzyme [Hordeum vulgare]
r114	Q4LB13	MS1	AT5G17920	84.5645	5.74331	370.46	1.19±0.12	8	*	Methionine synthase 1 enzyme [Hordeum vulgare]
r117	Q4LB13	MS1	AT5G17920	84.5645	5.74331	370.46	1.40±0.10	9	*	Methionine synthase 1 enzyme [Hordeum vulgare]
r118	Q4LB13	MS1	AT5G17920	84.5645	5.74331	417.67	1.53±0.12	7	*	Methionine synthase 1 enzyme [Hordeum vulgare]
r120	Q4LB13	MS1	AT5G17920	84.5645	5.74331	284.47	3.14±0.22	7	*	Methionine synthase 1 enzyme [Hordeum vulgare]
r285	M0XNT1	SAM	AT1G02500	48.5662	5.8043	264.13	2.09±0.06	7	**	S-adenosylmethionine synthase [Hordeum vulgare]
r307	I1J2T4	GS	AT5G35630	46.6737	6.21488	184.64	1.98±0.07	2	**	Glutamine synthetase [Brachypodium distachyon]
r289/k146	A0A077RWS5	SAM	AT4G01850	42.8477	5.61204	296.86/199.44	1.81±0.14/-1.66±0.01	6/5	*/*	S-adenosylmethionine synthase [Hordeum vulgare]
k139	A0A077RWS5	SAM	AT4G01850	42.8477	5.61204	327.34	1.37±0.06	9	*	S-adenosylmethionine synthase [Triticum aestivum]
k98	N1QRC7	AH1	AT4G13940	53.2552	5.61674	152.12	1.13±0.18	4	*	Adenosylhomocysteinase [Aegilops tauschii]
Protein synthesis
r38	M7ZJZ7	HSP70	AT1G79930	140.236	5.36381	127.2	-2.34±0.48	4	*	Heat shock 70 kDa protein 4L [Triticum urartu]
r77	F2D9M2	HSP90	AT4G24190	92.9166	4.8588	512.02	1.70±0.02	9	*	Heat shock 90 kDa protein [Hordeum vulgare]
r128	N1QXI7	HSP70	AT5G49910	72.9783	5.04028	305.05	1.11±0.11	6	*	70 kDa heat shock-related protein, chloroplastic [Aegilops tauschii]
r146	M7YWA0	HSP70	AT5G09590	76.1184	6.15592	138.54	-6.21±1.18	3	*	Heat shock 70 kDa protein, mitochondrial [Triticum urartu]
r153	M7YWA0	HSP70	AT5G09590	76.1184	6.15592	138.54	-1.65±0.22	7	*	Heat shock 70 kDa protein, mitochondrial [Triticum urartu]
k20	C9WWM8	HSP90	AT5G56000	80.3582	4.95686	225.27	1.33±0.24	6	*	Cytosolic heat shock protein 90.1 [Dactylis glomerata]
k38	D3YE92	HSP70	AT5G49910	73.5422	5.00599	259.83	-1.58±0.06	6	*	70 kDa heat shock protein [Triticum aestivum]
k54	D3YE92	HSP70	AT5G49910	73.5422	5.00599	259.83	1.38±0.10	9	*	70 kDa heat shock protein [Triticum aestivum]
k144	M0ZD98	EF-Tu	AT4G20360	50.4297	5.88003	238.09	-1.25±0.02	4	*	Elongation factor Tu [Hordeum vulgare]
k270	M8A2Q5	CPN20	AT5G20720	26.0018	6.18754	60.74	1.73±0.09	2	*	20 kDa chaperonin, chloroplastic [Triticum urartu]
k293	Q3S4H9	ELF5A	AT1G26630	17.3816	5.76275	60.94	1.55±0.13	2	*	Eukaryotic translation initiation factor 5A [Triticum aestivum]
Defence
r198	Q5ZEQ9	CAT	AT4G35090	56.8663	6.58039	388.09	-1.54±0.12	8	*	Catalase [Secale cereale]
r483	M0YH83	APX1	AT1G07890	27.64	5.09849	107.29	1.47±0.30	2	*	Ascorbate peroxidase [Hordeum vulgare]
k300	H6BDR6	TPX1	AT1G65980	11.4521	5.12861	228.92	-1.33±0.06	5	*	Peroxiredoxin 5 cell rescue protein [Lolium perenne]
k301	F2D426	K301	AT3G52960	23.3268	5.92307	60.24	-1.59±0.06	2	**	Oxidoreductase protein [Hordeum vulgare]
k303	I1I9J4	Cu/ZnSOD	AT2G28190	20.6342	5.78518	139.84	-1.53±0.15	3	**	Superoxide dismutase [Cu-Zn] [Brachypodium distachyon]
Cell development
r65/k8	M7ZG23	CDC48C	AT5G03340	90.8232	5.12637	426.33/322.93	-1.41±0.29/1.28±0.2	7/6	*	Cell division cycle protein [Triticum urartu]
r224	M0XU84	UGDH	AT5G15490	49.6591	6.19694	216.12	2.22±0.26	4	**	UDP-glucose 6-dehydrogenase [Hordeum vulgare]
k132	A4K4Y1	TUA6	AT4G14960	49.7291	4.88914	259.52	1.75±0.08	5	*	Alpha tubulin-2A [Triticum aestivum]
k160	M8CE78	ACT11	AT3G12110	41.7928	5.36733	340.4	1.55±0.15	8	*	Actin-1[Aegilops tauschi]
Transport
r168	Q1W681	ATP	AT1G78900	68.4549	5.23243	229.56	-1.62±0.16	5	*	Vacuolar proton-ATPase subunit [Triticum aestivum]
r228	F2CQQ3	ATP	AT4G38510	54.2296	5.03803	445.13	-1.81±0.35	8	*	ATP binding protein[Hordeum vulgare]
Signal transduction
k101	N1QSA4	CRT	AT1G56340	45.4002	4.57372	92.48	1.28±0.15	2	*	Calreticulin [Aegilops tauschii]
RNA transcription
r586	M8AYI0	GRP	AT4G39260	12.3065	5.43291	62.13	1.16±0.10	2	*	Glycine-rich RNA-binding protein [Aegilops tauschii]
Others
r104/k34	I1I6Z2			84.01	7.93893	60.93/80.94	1.66±0.003/2.59±0.18	2/2	*/*	Unknown
r119	K2C1			66.04	8.15063	301.47	1.18±0.11	4	*	Unknown
k77	I1I6Z5			55.74	4.78	87.09	3.16±0.39	2	*	Unknown
r392	F2EHX7		AT4G10260	35.5306	5.06046	74.27	1.15±0.06	2	*	Unknown
r210	I1I6Z1			66.04	4.83765	60.87	4.17±0.22	2	*	Unknown
Spot ID, Numbering corresponds to the 2-DE gels shown in Figure 3. "r" represents protein spot in rhizome of tall fescue (Ma et al.,2016), "k" represents protein spot in rhizome of kentucky blugrass.
PM, The number of unique peptides matched.
Fold change,Numbers represent significant changes in protein accumulation in each treatment compared to the control treatment.
Positive values indicate the fold increase, and negative numbers the fold decrease of a protein spot compared to the control.
Sig. level, Significance level of LSD test were shown as p values, * < 0.05, ** < 0.01.
